# Supplementary material for: Exploring Sea Lice Vaccines against Early Stages of Infestation in Atlantic Salmon (Salmo salar)
Source: Vaccines (Basel). 2022 Jul 1;10(7):1063. doi: 10.3390/vaccines10071063 (PMC9324576; doi:10.3390/vaccines10071063)
Supplement: Supplementary file 1 [file vaccines-10-01063-s001.zip]

Archive with 3 entries (3 files):
- Supplementary figure.pdf
- Supplementary TableS1.pdf
- Supplementary TableS2_Cluster analysis.xlsx
